# Supplementary material for: Gut eukaryotic communities in pigs: diversity, composition and host genetics contribution
Source: Anim Microbiome. 2020 May 7;2:18. doi: 10.1186/s42523-020-00038-4 (PMC7807704; doi:10.1186/s42523-020-00038-4)
Supplement: Supplementary file 8 — Additional file 8 Table S6. Description of the ingredients and nutrient content of the diets used during the experiment. [file 42523_2020_38_MOESM8_ESM.xlsx]

## Sheet: Weanning_diet
Ingredients	ST DUROC
BM00172- SOJA 47	17.7843
BM00166- FOSFAT MONOCÀLCIC	0.9481
BM00019- CARBONAT CÀLCIC	0.4435
BM00095- SAL -CLORUR SÒDIC	0.3363
BM00006- ALIMET 88% METIONINA LIQ	0.1901
BM00115- TREONINA PURA 985%	0.2438
BM00013- MORESC	22.5
BM00058- GALETA FARINA Promic	5
BM00085- PEIX STANDARD 70 %	1.5
BM00209- ANTIMICO-Mycofix conc	0.1
BM00116- L-TRIPTOFEN 98 %	0.0584
BM00117- L-VALINA	0.1032
BM00012- BLAT 10.8	22.5
BM00079- ORDI 9.8 PB	22.2977
BM00078- OLI DE SOJA	2.7755
BM00063- BIOLIS 54 % L-Lisina	0.7692
BM00408- DAAFIT	0.2
BM00318- GREIX 1º BAT reengrassat	0.25
BM00415- NUCLI ING P-15 PLUS 1.5%	1.5
BM00065- CELMANAX	0.2
BM00418- FORMI	0.25
BM00212- ENZIMS VP	0.05
Nutrients
Greix Brut	5.48
Proteïna Bruta	17.5
Fibra Bruta	3.46
Fibra Neutre	11.5
Sucres (%Glucosa)	3.45
Midó	42.92
A.Linoleico C18:2	2.5352
P.B.D. porcs	15.58
Calci	0.634
FósforTotal	0.679
F.dig.porcs	0.4
Sodi	0.18
Clor	0.308
Lactosa
E-Neta porcs kcal	2450
Lisina	1.234
Lisina/Dig/Porcs	1.14
Metionina	0.43
Met/Dig/Porcs	0.405
Cistina	0.308
Cist/Dig/Porcs	0.267
Metionina+Cistina	0.745
M+C/Dig/Porcs	0.68
Treonina	0.848
Treonina/Digs/Porcs	0.765
Triptofano	0.254
Triptof/Dig/Porcs	0.23
Isoleucina	0.685
Isoleu/Dig/Cerdos	0.611
Valina	0.9
Valina/Dig/Porcs	0.8
Leucina	1.267
Leu/Dig/Porcs	1.139
